# Supplementary material for: RSEQREP: RNA-Seq Reports, an open-source cloud-enabled framework for reproducible RNA-Seq data processing, analysis, and result reporting
Source: F1000Res. 2018 Apr 13;6:2162. Originally published 2017 Dec 21. [Version 2] doi: 10.12688/f1000research.13049.2 (PMC6039931; doi:10.12688/f1000research.13049.2)
Supplement: Supplementary file 1 [file f1000research-6-15754-s0002.tgz]

Archive with 1 entries (1 files):
- d738469f-e56d-4e5e-b0c3-a677885fb425.pdf
