# Supplementary material for: RSEQREP: RNA-Seq Reports, an open-source cloud-enabled framework for reproducible RNA-Seq data processing, analysis, and result reporting
Source: F1000Res. 2018 Apr 13;6:2162. Originally published 2017 Dec 21. [Version 2] doi: 10.12688/f1000research.13049.2 (PMC6039931; doi:10.12688/f1000research.13049.2)
Supplement: Supplementary file 2 [file f1000research-6-15754-s0003.tgz]

Archive with 1 entries (1 files):
- bc66e241-db21-438f-aec6-b2b392463fc4.xlsx
