# Supplementary material for: RSEQREP: RNA-Seq Reports, an open-source cloud-enabled framework for reproducible RNA-Seq data processing, analysis, and result reporting
Source: F1000Res. 2018 Apr 13;6:2162. Originally published 2017 Dec 21. [Version 2] doi: 10.12688/f1000research.13049.2 (PMC6039931; doi:10.12688/f1000research.13049.2)
Supplement: Supplementary file 2 [file f1000research-6-15754-s0003.tgz › bc66e241-db21-438f-aec6-b2b392463fc4.xlsx]

## Sheet: metadata
subid	samid	time	timel	timec	timeb	spct	spctl	spctc	trt	trtl	trtc	fastq_file_1	fastq_file_2
Subject ID	Sample ID	Timepoint -- can be hours, days, weeks…	Timepoint label	Timepoint color	Baseline timepoint = T; Postbaseline timepoint = F	Specimen type	Specimen type label	Specimen type color	Vaccine/Treatment type	Vaccine/Treatment type label	Vaccine/Treatment type color	Fastq File name (uncompressed or gzip compressed); For local files use path from root; for Amazon S3 files, use s3://<bucket>/<key>	Used only for paired end reads. If the reads are single ended, leave this column blank. See fastq_file_1 description
<string>	<string>	<integer>	<string>	R color or hex value beginning with #	<T|F>	<3 letter string NO SPACES>	<string>	R color or hex value beginning with #	<3 letter string NO SPACES>	<string>	R color or hex value beginning with #	<string NO SPACES>	<string NO SPACES>
T12	T12_d00_bcl	0	Day 0	cadetblue3	T	bcl	B Cells	dodgerblue4	tiv	Trivalent Influenza Vaccine	darkgreen	SRR805725
T12	T12_d01_bcl	1	Day 1	chartreuse3	F	bcl	B Cells	dodgerblue4	tiv	Trivalent Influenza Vaccine	darkgreen	SRR805726
T12	T12_d02_bcl	2	Day 2	chocolate3	F	bcl	B Cells	dodgerblue4	tiv	Trivalent Influenza Vaccine	darkgreen	SRR805727
T12	T12_d03_bcl	3	Day 3	azure3	F	bcl	B Cells	dodgerblue4	tiv	Trivalent Influenza Vaccine	darkgreen	SRR805728
T12	T12_d04_bcl	4	Day 4	darkolivegreen	F	bcl	B Cells	dodgerblue4	tiv	Trivalent Influenza Vaccine	darkgreen	SRR805729
T12	T12_d05_bcl	5	Day 5	darkgrey	F	bcl	B Cells	dodgerblue4	tiv	Trivalent Influenza Vaccine	darkgreen	SRR805730
T12	T12_d06_bcl	6	Day 6	deepskyblue4	F	bcl	B Cells	dodgerblue4	tiv	Trivalent Influenza Vaccine	darkgreen	SRR805731
T12	T12_d07_bcl	7	Day 7	firebrick2	F	bcl	B Cells	dodgerblue4	tiv	Trivalent Influenza Vaccine	darkgreen	SRR805732
T12	T12_d08_bcl	8	Day 8	mediumpurple	F	bcl	B Cells	dodgerblue4	tiv	Trivalent Influenza Vaccine	darkgreen	SRR805733
T12	T12_d09_bcl	9	Day 9	mediumseagreen	F	bcl	B Cells	dodgerblue4	tiv	Trivalent Influenza Vaccine	darkgreen	SRR805734
T12	T12_d10_bcl	10	Day 10	darkorchid	F	bcl	B Cells	dodgerblue4	tiv	Trivalent Influenza Vaccine	darkgreen	SRR805735
T13	T13_d00_bcl	0	Day 0	cadetblue3	T	bcl	B Cells	dodgerblue4	tiv	Trivalent Influenza Vaccine	darkgreen	SRR805736
T13	T13_d01_bcl	1	Day 1	chartreuse3	F	bcl	B Cells	dodgerblue4	tiv	Trivalent Influenza Vaccine	darkgreen	SRR805737
T13	T13_d02_bcl	2	Day 2	chocolate3	F	bcl	B Cells	dodgerblue4	tiv	Trivalent Influenza Vaccine	darkgreen	SRR805738
T13	T13_d03_bcl	3	Day 3	azure3	F	bcl	B Cells	dodgerblue4	tiv	Trivalent Influenza Vaccine	darkgreen	SRR805739
T13	T13_d04_bcl	4	Day 4	darkolivegreen	F	bcl	B Cells	dodgerblue4	tiv	Trivalent Influenza Vaccine	darkgreen	SRR805740
T13	T13_d05_bcl	5	Day 5	darkgrey	F	bcl	B Cells	dodgerblue4	tiv	Trivalent Influenza Vaccine	darkgreen	SRR805741
T13	T13_d06_bcl	6	Day 6	deepskyblue4	F	bcl	B Cells	dodgerblue4	tiv	Trivalent Influenza Vaccine	darkgreen	SRR805742
T13	T13_d07_bcl	7	Day 7	firebrick2	F	bcl	B Cells	dodgerblue4	tiv	Trivalent Influenza Vaccine	darkgreen	SRR805743
T13	T13_d08_bcl	8	Day 8	mediumpurple	F	bcl	B Cells	dodgerblue4	tiv	Trivalent Influenza Vaccine	darkgreen	SRR805744
T13	T13_d09_bcl	9	Day 9	mediumseagreen	F	bcl	B Cells	dodgerblue4	tiv	Trivalent Influenza Vaccine	darkgreen	SRR805745
T13	T13_d10_bcl	10	Day 10	darkorchid	F	bcl	B Cells	dodgerblue4	tiv	Trivalent Influenza Vaccine	darkgreen	SRR805746
T14	T14_d00_bcl	0	Day 0	cadetblue3	T	bcl	B Cells	dodgerblue4	tiv	Trivalent Influenza Vaccine	darkgreen	SRR805747
T14	T14_d01_bcl	1	Day 1	chartreuse3	F	bcl	B Cells	dodgerblue4	tiv	Trivalent Influenza Vaccine	darkgreen	SRR805748
T14	T14_d02_bcl	2	Day 2	chocolate3	F	bcl	B Cells	dodgerblue4	tiv	Trivalent Influenza Vaccine	darkgreen	SRR805749
T14	T14_d03_bcl	3	Day 3	azure3	F	bcl	B Cells	dodgerblue4	tiv	Trivalent Influenza Vaccine	darkgreen	SRR805750
T14	T14_d04_bcl	4	Day 4	darkolivegreen	F	bcl	B Cells	dodgerblue4	tiv	Trivalent Influenza Vaccine	darkgreen	SRR805751
T14	T14_d05_bcl	5	Day 5	darkgrey	F	bcl	B Cells	dodgerblue4	tiv	Trivalent Influenza Vaccine	darkgreen	SRR805752
T14	T14_d06_bcl	6	Day 6	deepskyblue4	F	bcl	B Cells	dodgerblue4	tiv	Trivalent Influenza Vaccine	darkgreen	SRR805753
T14	T14_d07_bcl	7	Day 7	firebrick2	F	bcl	B Cells	dodgerblue4	tiv	Trivalent Influenza Vaccine	darkgreen	SRR805754
T14	T14_d08_bcl	8	Day 8	mediumpurple	F	bcl	B Cells	dodgerblue4	tiv	Trivalent Influenza Vaccine	darkgreen	SRR805755
T14	T14_d09_bcl	9	Day 9	mediumseagreen	F	bcl	B Cells	dodgerblue4	tiv	Trivalent Influenza Vaccine	darkgreen	SRR805756
T14	T14_d10_bcl	10	Day 10	darkorchid	F	bcl	B Cells	dodgerblue4	tiv	Trivalent Influenza Vaccine	darkgreen	SRR805757
T15	T15_d00_bcl	0	Day 0	cadetblue3	T	bcl	B Cells	dodgerblue4	tiv	Trivalent Influenza Vaccine	darkgreen	SRR805758
T15	T15_d01_bcl	1	Day 1	chartreuse3	F	bcl	B Cells	dodgerblue4	tiv	Trivalent Influenza Vaccine	darkgreen	SRR805759
T15	T15_d02_bcl	2	Day 2	chocolate3	F	bcl	B Cells	dodgerblue4	tiv	Trivalent Influenza Vaccine	darkgreen	SRR805760
T15	T15_d03_bcl	3	Day 3	azure3	F	bcl	B Cells	dodgerblue4	tiv	Trivalent Influenza Vaccine	darkgreen	SRR805761
T15	T15_d04_bcl	4	Day 4	darkolivegreen	F	bcl	B Cells	dodgerblue4	tiv	Trivalent Influenza Vaccine	darkgreen	SRR805762
T15	T15_d05_bcl	5	Day 5	darkgrey	F	bcl	B Cells	dodgerblue4	tiv	Trivalent Influenza Vaccine	darkgreen	SRR805763
T15	T15_d06_bcl	6	Day 6	deepskyblue4	F	bcl	B Cells	dodgerblue4	tiv	Trivalent Influenza Vaccine	darkgreen	SRR805764
T15	T15_d07_bcl	7	Day 7	firebrick2	F	bcl	B Cells	dodgerblue4	tiv	Trivalent Influenza Vaccine	darkgreen	SRR805765
T15	T15_d08_bcl	8	Day 8	mediumpurple	F	bcl	B Cells	dodgerblue4	tiv	Trivalent Influenza Vaccine	darkgreen	SRR805766
T15	T15_d09_bcl	9	Day 9	mediumseagreen	F	bcl	B Cells	dodgerblue4	tiv	Trivalent Influenza Vaccine	darkgreen	SRR805767
T15	T15_d10_bcl	10	Day 10	darkorchid	F	bcl	B Cells	dodgerblue4	tiv	Trivalent Influenza Vaccine	darkgreen	SRR805768
T16	T16_d00_bcl	0	Day 0	cadetblue3	T	bcl	B Cells	dodgerblue4	tiv	Trivalent Influenza Vaccine	darkgreen	SRR805769
T16	T16_d01_bcl	1	Day 1	chartreuse3	F	bcl	B Cells	dodgerblue4	tiv	Trivalent Influenza Vaccine	darkgreen	SRR805770
T16	T16_d02_bcl	2	Day 2	chocolate3	F	bcl	B Cells	dodgerblue4	tiv	Trivalent Influenza Vaccine	darkgreen	SRR805771
T16	T16_d03_bcl	3	Day 3	azure3	F	bcl	B Cells	dodgerblue4	tiv	Trivalent Influenza Vaccine	darkgreen	SRR805772
T16	T16_d04_bcl	4	Day 4	darkolivegreen	F	bcl	B Cells	dodgerblue4	tiv	Trivalent Influenza Vaccine	darkgreen	SRR805773
T16	T16_d05_bcl	5	Day 5	darkgrey	F	bcl	B Cells	dodgerblue4	tiv	Trivalent Influenza Vaccine	darkgreen	SRR805774
T16	T16_d06_bcl	6	Day 6	deepskyblue4	F	bcl	B Cells	dodgerblue4	tiv	Trivalent Influenza Vaccine	darkgreen	SRR805775
T16	T16_d07_bcl	7	Day 7	firebrick2	F	bcl	B Cells	dodgerblue4	tiv	Trivalent Influenza Vaccine	darkgreen	SRR805776
T16	T16_d08_bcl	8	Day 8	mediumpurple	F	bcl	B Cells	dodgerblue4	tiv	Trivalent Influenza Vaccine	darkgreen	SRR805777
T16	T16_d09_bcl	9	Day 9	mediumseagreen	F	bcl	B Cells	dodgerblue4	tiv	Trivalent Influenza Vaccine	darkgreen	SRR805778
T16	T16_d10_bcl	10	Day 10	darkorchid	F	bcl	B Cells	dodgerblue4	tiv	Trivalent Influenza Vaccine	darkgreen	SRR805779
T12	T12_d00_pmc	0	Day 0	cadetblue3	T	pmc	PBMC	firebrick	tiv	Trivalent Influenza Vaccine	darkgreen	SRR805780
T12	T12_d01_pmc	1	Day 1	chartreuse3	F	pmc	PBMC	firebrick	tiv	Trivalent Influenza Vaccine	darkgreen	SRR805781
T12	T12_d02_pmc	2	Day 2	chocolate3	F	pmc	PBMC	firebrick	tiv	Trivalent Influenza Vaccine	darkgreen	SRR805782
T12	T12_d03_pmc	3	Day 3	azure3	F	pmc	PBMC	firebrick	tiv	Trivalent Influenza Vaccine	darkgreen	SRR805783
T12	T12_d04_pmc	4	Day 4	darkolivegreen	F	pmc	PBMC	firebrick	tiv	Trivalent Influenza Vaccine	darkgreen	SRR805784
T12	T12_d05_pmc	5	Day 5	darkgrey	F	pmc	PBMC	firebrick	tiv	Trivalent Influenza Vaccine	darkgreen	SRR805785
T12	T12_d06_pmc	6	Day 6	deepskyblue4	F	pmc	PBMC	firebrick	tiv	Trivalent Influenza Vaccine	darkgreen	SRR805786
T12	T12_d07_pmc	7	Day 7	firebrick2	F	pmc	PBMC	firebrick	tiv	Trivalent Influenza Vaccine	darkgreen	SRR805787
T12	T12_d08_pmc	8	Day 8	mediumpurple	F	pmc	PBMC	firebrick	tiv	Trivalent Influenza Vaccine	darkgreen	SRR805788
T12	T12_d09_pmc	9	Day 9	mediumseagreen	F	pmc	PBMC	firebrick	tiv	Trivalent Influenza Vaccine	darkgreen	SRR805789
T12	T12_d10_pmc	10	Day 10	darkorchid	F	pmc	PBMC	firebrick	tiv	Trivalent Influenza Vaccine	darkgreen	SRR805790
T13	T13_d00_pmc	0	Day 0	cadetblue3	T	pmc	PBMC	firebrick	tiv	Trivalent Influenza Vaccine	darkgreen	SRR805791
T13	T13_d01_pmc	1	Day 1	chartreuse3	F	pmc	PBMC	firebrick	tiv	Trivalent Influenza Vaccine	darkgreen	SRR805792
T13	T13_d02_pmc	2	Day 2	chocolate3	F	pmc	PBMC	firebrick	tiv	Trivalent Influenza Vaccine	darkgreen	SRR805793
T13	T13_d03_pmc	3	Day 3	azure3	F	pmc	PBMC	firebrick	tiv	Trivalent Influenza Vaccine	darkgreen	SRR805794
T13	T13_d04_pmc	4	Day 4	darkolivegreen	F	pmc	PBMC	firebrick	tiv	Trivalent Influenza Vaccine	darkgreen	SRR805795
T13	T13_d05_pmc	5	Day 5	darkgrey	F	pmc	PBMC	firebrick	tiv	Trivalent Influenza Vaccine	darkgreen	SRR805796
T13	T13_d06_pmc	6	Day 6	deepskyblue4	F	pmc	PBMC	firebrick	tiv	Trivalent Influenza Vaccine	darkgreen	SRR805797
T13	T13_d07_pmc	7	Day 7	firebrick2	F	pmc	PBMC	firebrick	tiv	Trivalent Influenza Vaccine	darkgreen	SRR805798
T13	T13_d08_pmc	8	Day 8	mediumpurple	F	pmc	PBMC	firebrick	tiv	Trivalent Influenza Vaccine	darkgreen	SRR805799
T13	T13_d09_pmc	9	Day 9	mediumseagreen	F	pmc	PBMC	firebrick	tiv	Trivalent Influenza Vaccine	darkgreen	SRR805800
T13	T13_d10_pmc	10	Day 10	darkorchid	F	pmc	PBMC	firebrick	tiv	Trivalent Influenza Vaccine	darkgreen	SRR805801
T14	T14_d00_pmc	0	Day 0	cadetblue3	T	pmc	PBMC	firebrick	tiv	Trivalent Influenza Vaccine	darkgreen	SRR805802
T14	T14_d01_pmc	1	Day 1	chartreuse3	F	pmc	PBMC	firebrick	tiv	Trivalent Influenza Vaccine	darkgreen	SRR805803
T14	T14_d02_pmc	2	Day 2	chocolate3	F	pmc	PBMC	firebrick	tiv	Trivalent Influenza Vaccine	darkgreen	SRR805804
T14	T14_d03_pmc	3	Day 3	azure3	F	pmc	PBMC	firebrick	tiv	Trivalent Influenza Vaccine	darkgreen	SRR805805
T14	T14_d04_pmc	4	Day 4	darkolivegreen	F	pmc	PBMC	firebrick	tiv	Trivalent Influenza Vaccine	darkgreen	SRR805806
T14	T14_d05_pmc	5	Day 5	darkgrey	F	pmc	PBMC	firebrick	tiv	Trivalent Influenza Vaccine	darkgreen	SRR805807
T14	T14_d06_pmc	6	Day 6	deepskyblue4	F	pmc	PBMC	firebrick	tiv	Trivalent Influenza Vaccine	darkgreen	SRR805808
T14	T14_d07_pmc	7	Day 7	firebrick2	F	pmc	PBMC	firebrick	tiv	Trivalent Influenza Vaccine	darkgreen	SRR805809
T14	T14_d08_pmc	8	Day 8	mediumpurple	F	pmc	PBMC	firebrick	tiv	Trivalent Influenza Vaccine	darkgreen	SRR805810
T14	T14_d09_pmc	9	Day 9	mediumseagreen	F	pmc	PBMC	firebrick	tiv	Trivalent Influenza Vaccine	darkgreen	SRR805811
T14	T14_d10_pmc	10	Day 10	darkorchid	F	pmc	PBMC	firebrick	tiv	Trivalent Influenza Vaccine	darkgreen	SRR805812
T15	T15_d00_pmc	0	Day 0	cadetblue3	T	pmc	PBMC	firebrick	tiv	Trivalent Influenza Vaccine	darkgreen	SRR805813
T15	T15_d01_pmc	1	Day 1	chartreuse3	F	pmc	PBMC	firebrick	tiv	Trivalent Influenza Vaccine	darkgreen	SRR805814
T15	T15_d02_pmc	2	Day 2	chocolate3	F	pmc	PBMC	firebrick	tiv	Trivalent Influenza Vaccine	darkgreen	SRR805815
T15	T15_d03_pmc	3	Day 3	azure3	F	pmc	PBMC	firebrick	tiv	Trivalent Influenza Vaccine	darkgreen	SRR805816
T15	T15_d04_pmc	4	Day 4	darkolivegreen	F	pmc	PBMC	firebrick	tiv	Trivalent Influenza Vaccine	darkgreen	SRR805817
T15	T15_d05_pmc	5	Day 5	darkgrey	F	pmc	PBMC	firebrick	tiv	Trivalent Influenza Vaccine	darkgreen	SRR805818
T15	T15_d06_pmc	6	Day 6	deepskyblue4	F	pmc	PBMC	firebrick	tiv	Trivalent Influenza Vaccine	darkgreen	SRR805819
T15	T15_d07_pmc	7	Day 7	firebrick2	F	pmc	PBMC	firebrick	tiv	Trivalent Influenza Vaccine	darkgreen	SRR805820
T15	T15_d08_pmc	8	Day 8	mediumpurple	F	pmc	PBMC	firebrick	tiv	Trivalent Influenza Vaccine	darkgreen	SRR805821
T15	T15_d09_pmc	9	Day 9	mediumseagreen	F	pmc	PBMC	firebrick	tiv	Trivalent Influenza Vaccine	darkgreen	SRR805822
T15	T15_d10_pmc	10	Day 10	darkorchid	F	pmc	PBMC	firebrick	tiv	Trivalent Influenza Vaccine	darkgreen	SRR805823
T16	T16_d00_pmc	0	Day 0	cadetblue3	T	pmc	PBMC	firebrick	tiv	Trivalent Influenza Vaccine	darkgreen	SRR805824
T16	T16_d01_pmc	1	Day 1	chartreuse3	F	pmc	PBMC	firebrick	tiv	Trivalent Influenza Vaccine	darkgreen	SRR805825
T16	T16_d02_pmc	2	Day 2	chocolate3	F	pmc	PBMC	firebrick	tiv	Trivalent Influenza Vaccine	darkgreen	SRR805826
T16	T16_d03_pmc	3	Day 3	azure3	F	pmc	PBMC	firebrick	tiv	Trivalent Influenza Vaccine	darkgreen	SRR805827
T16	T16_d04_pmc	4	Day 4	darkolivegreen	F	pmc	PBMC	firebrick	tiv	Trivalent Influenza Vaccine	darkgreen	SRR805828
T16	T16_d05_pmc	5	Day 5	darkgrey	F	pmc	PBMC	firebrick	tiv	Trivalent Influenza Vaccine	darkgreen	SRR805829
T16	T16_d06_pmc	6	Day 6	deepskyblue4	F	pmc	PBMC	firebrick	tiv	Trivalent Influenza Vaccine	darkgreen	SRR805830
T16	T16_d07_pmc	7	Day 7	firebrick2	F	pmc	PBMC	firebrick	tiv	Trivalent Influenza Vaccine	darkgreen	SRR805831
T16	T16_d08_pmc	8	Day 8	mediumpurple	F	pmc	PBMC	firebrick	tiv	Trivalent Influenza Vaccine	darkgreen	SRR805832
T16	T16_d09_pmc	9	Day 9	mediumseagreen	F	pmc	PBMC	firebrick	tiv	Trivalent Influenza Vaccine	darkgreen	SRR805833
T16	T16_d10_pmc	10	Day 10	darkorchid	F	pmc	PBMC	firebrick	tiv	Trivalent Influenza Vaccine	darkgreen	SRR805834

## Sheet: workflow_config
Name	Description	Value
pre_dir	Output location to where pre-processing results will be written.	/home/rseqrepuser/pre-processing
num_threads	The number of threads to be used for pre-processing.	8
decrypt_pass	Decryption password (if data is not encrypted; leave it blank).	Manuscr1pt
run_read_dist	Flag to execute RSeQC read distribution (read_distribution.py; minimum of 20Gb Ram needed) to see how mapped reads were distributed over genome feature (like CDS exon; 5’UTR exon; 3’ UTR exon; Intron; Intergenic regions). Available options: 0;1. 0= do not run read distribution; 1=run read distribution. For more information; see http://rseqc.sourceforge.net.	0
stranded	Perform strand-specific read counting. Available options: 0;1;2. 0=unstranded; 1=stranded; 2 (reversely stranded). For more information; see ehttp://subread.sourceforge.net.	0
gmt_entrez_files	Input file location(s) of GMT-formatted gene set file used for pathway enrichment analysis (semicolon-separated). MSigDB GMT files can be downloaded from http://software.broadinstitute.org/gsea/downloads.jsp).	/home/rseqrepuser/gene_sets/c2.cp.kegg.v5.2.entrez.gmt;/home/rseqrepuser/gene_sets/c2.cp.reactome.v5.2.entrez.gmt;/home/rseqrepuser/gene_sets/c5.bp.v5.2.entrez.gmt;/home/rseqrepuser/gene_sets/c5.cc.v5.2.entrez.gmt;/home/rseqrepuser/gene_sets/c5.mf.v5.2.entrez.gmt;/home/rseqrepuser/gene_sets/c7.all.v5.2.entrez.gmt;/home/rseqrepuser/gene_sets/BTM_for_GSEA_20131008.gmt
gmt_entrez_files_labels	Label(s) for GMT-formatted gene set file(s). Specify in the same order as for gmt_entrez_files.	MSigDB KEGG Pathways;MSigDB Reactome Pathways;MSigDB Biological Processes;MSigDB Cellular Components;MSigDB Molecular Functions;MSigDB Immunological Signatures;Blood Transcription Modules
ensembl_version	Ensembl Version to use for the human reference genome assembly and corresponding gene model/annotation information including gene length.	87
aws_prog	AWS command line client program location.	/usr/local/bin/aws
fastqdump_prog	SRA Toolkit's fastq-dump program location.	/usr/bin/fastq-dump
openssl_prog	OpenSSL program location.	/usr/bin/openssl
samtools_prog	Samtools program location.	/usr/bin/samtools
rseqc_dir	RSeQC programs root directory.	/usr/local/bin
fcts_prog	Feature Counts Program location.	/usr/bin/featureCounts
fastqc_prog	FastQC programs root directory.	/usr/local/bin/fastqc
star_prog	STAR Aligner program location (if not used; leave it blank).
hisat_prog	HISAT2 Aligner program location (if not used; leave it blank).	/usr/bin/hisat2
save_cram	Flag to generate CRAM file(s). Available options: 0;1. 0 = do not generate CRAM file(s); 1=generate CRAM file(s).	0

## Sheet: analysis_config
Name	Description	Value
report_dir	Output location to where the analysis files and report will be written.	/home/rseqrepuser/results
rseq_rep_title_long	Long title to be used in the report (title page).	RSEQREP analysis of PBMC and B cell gene expression profiles in healthy humans in response to influenza vaccination
rseq_rep_title_short	Short title to be used in the report (top left header).	RSEQREP Case Study (Henn et al.)
study_design_text	Study synopsis to summarize experimental design (section 1).	The RNA experiment for this study comprises peripheral blood mononuclear cells (PBMCs) and B-cell samples from 5 subjects collected prior to Trivalent Influenza Vaccine (TIV) vaccination (Day 0) and at 10 time points post TIV vaccination (Days 1-10). Overall, the RNA-Seq dataset comprised 110 samples (https://www.nature.com/articles/srep02327, GEO: GSE45764).
experiment_text	Text that summarizes experimental design (Method section).	RNA was extracted with the Qiagen RNeasy micro kit. Concentrations were determined by UV spectrophotometry (Nanodrop) and integrity of ribosomal RNA was confirmed with the Agilent Bioanalyzer. Barcoded sequencing libraries were prepared with Illumina TruSeq RNA kits as recommended by Illumina, using 100 ng total RNA as input. All samples from an individual subject were sequenced in the same run u…
seed	R randomization seed used for all analyses.	20170125
outliers	Sample IDs (samids) of outlying samples to be excluded from downstream analysis (semicolon-separated).	T13_d08_pmc;T12_d04_pmc
prior_count	Count to be added to each observation to avoid taking log of zero when calculating log2 counts per million (cpm method , http://bioconductor.org/packages/release/bioc/html/edgeR.html).	0.5
gene_filter_cutoff	Log2 counts per million cutoff for filtering lowly expressed genes	3
gene_filter_fun	Function used to filter out lowly expressed genes. Available Options: filterLowExpressedGenesMax, filterLowExpressedGenesAvg. filterLowExpressedGenesMax filters out genes whose maximum value across all samples does not exceed the specified cut off (gene_filter_cutoff). filterLowExpressedGenesAvg filters out genes whose average log2 count per million value across all samples does not exceed the cu…	filterLowExpressedGenesMax
gene_filter_range	Range of genes to highlight in reverse ECDF plot to identify cut off for filtering out lowly expressed genes. Specify upper and lower bounds (semicolon-separated).	10000;14000
glm_model_lfc_cutoff	Log2 fold change cutoff for selecting DE genes.	1.5
glm_model_fdr_cutoff	FDR-adjusted p-value cut off for selecting DE genes.	0.05
heatmap_dist_fun	Function to calculate distance matrices for heatmaps. Available Options: pearsondist, spearmandist, pearsonucdist. These options define Pearson, Spearman, and uncentered Pearson correlation distances, respectively.	pearsonucdist
heatmap_lfc_cols	Heatmap color-coding palette for log2 fold changes. Specify 3 color-hex codes (semicolon-separated). The first color is used for color-coding down-regulated genes, the second is used for color-coding genes close to a fold change of 1, the third color is used for color-coding up-regulated genes.	#52A3FF;#000000;#FF3030
heatmap_lfc_col_range	Heatmap log2 fold change range used for color-coding.	(-6;6)
goseq_method	Pathway enrichment method to be used for GOseq. Available Options: Wallenius, Sampling, Hypergeometric. (https://bioconductor.org/packages/release/bioc/html/goseq.html)	Sampling
goseq_randomizations	The number of repetitions for random sampling to be used for Goes. Will only be used if goseq_method= Sampling. (https://bioconductor.org/packages/release/bioc/html/goseq.html)	10000
goseq_fdr_cutoff	FDR-adjusted p-value cut off for selecting enriched pathways.	0.1
gsea_cols	Jaccard index color-coding for pathway enrichment heatmaps. Specify colors for the lowest and highest index value (semicolon-separated).	#FF0000;#FFFF00
pvclust_max_dist	Maximum allowed distance between members in co-expressed gene clusters.	0.5
pvclust_pval	AU (Approximately Unbiased) pvclust p-value for identifying co-expressed gene clusters (https://cran.r-project.org/web/packages/pvclust)	0.95
pvclust_boot	Number of bootstrap replicates to be used for identifying co-expressed gene clusters (https://cran.r-project.org/web/packages/pvclust)	1000
pvclust_dist_fun	Function to calculate distance matrix for identifying co-expressed gene clusters. Available Options: pearsondist, spearmandist, pearsonucdist. These options define Pearson, Spearman, and uncentered Pearson correlation distances, respectively.	pearsonucdist
ensembl_gene_types_remove	Ensembl gene types to omit from the analysis. These gene types are included in fragment counting, but are left out of expression analysis. separated by a semicolon.	Mt_rRNA;Mt_tRNA;Mt_tRNA_pseudogene;tRNA;rRNA;rRNA_pseudogene;tRNA_pseudogene
cluster_method	Clustering method to be used for hierarchical clustering plots, heatmaps, and co-expressed gene cluster identification. Options: complete, single, average.	complete
